# Supplementary material for: Which criteria characterize a health literate health care organization? – a scoping review on organizational health literacy
Source: BMC Health Serv Res. 2021 Jul 6;21:664. doi: 10.1186/s12913-021-06604-z (PMC8259028; doi:10.1186/s12913-021-06604-z)
Supplement: Supplementary file 7 — Additional file 7. OHL criteria by category. Detailed list of extracted OHL criteria and records sorted by main and subcategory. [file 12913_2021_6604_MOESM7_ESM.xlsx]

## Sheet: categories
main category	subcategory	criterion	duplicate
1. Communication with people	1.1 Education & information	Make it easier for patients to find, understand, and use your information and services to manage their health. (Abrams et al. 2014)	no
1. Communication with people	1.1 Education & information	Incorporate accurate, standards-based, and developmentally appropriate health and science information and curricula in child care and education through the university level (Baur et al. 2017)	no
1. Communication with people	1.1 Education & information	Support and expand local efforts to provide adult education, English language instruction, and culturally and linguistically appropriate health information services in the community (Baur et al. 2017)	no
1. Communication with people	1.1 Education & information	Develop and disseminate health and safety information that is accurate, accessible, and actionable (Baur et al. 2017)	no
1. Communication with people	1.1 Education & information	Improve the health literacy of adolescents and significant others (health takes many forms) (bOJA, bÖJI 2016 quoted after Wieczorek et al. 2017)	no
1. Communication with people	1.1 Education & information	Contribute to health literacy in the region (establishing healthy regions) (bOJA, bÖJI 2016 quoted after Wieczorek et al. 2017)	no
1. Communication with people	1.1 Education & information	Communicates clearly what health plans cover and what individuals will have to pay for services. (Brach et al. 2012)	no
1. Communication with people	1.1 Education & information	Connect Patients with Literacy and Math Resources (Brega et al. 2015)	no
1. Communication with people	1.1 Education & information	Use Health Education Material Effectively (Brega et al. 2015)	no
1. Communication with people	1.1 Education & information	Improving access to patient education (Brega et al. 2019)	no
1. Communication with people	1.1 Education & information	Use Health Education Material Effectively (DeWalt et al. 2010)	no
1. Communication with people	1.1 Education & information	Es gibt frei zugängliche Gesundheitsinformationen für Patienten und Besucher (Dietscher, Pelikan 2016)	no
1. Communication with people	1.1 Education & information	Die Organisation fördert Gesundheitskompetenz für eine kontinuierliche Versorgung (Dietscher, Pelikan 2016)	no
1. Communication with people	1.1 Education & information	Die Patienten werden bei der Entwicklung und Verbesserung von Gesundheitskompetenz für gesunde Lebensstile unterstützt (Dietscher, Pelikan 2016)	no
1. Communication with people	1.1 Education & information	Die Organisation trägt nach Maßgabe ihrer Möglichkeiten zur Förderung der Gesundheitskompetenz der regionalen Bevölkerung bei (Dietscher, Pelikan 2016)	no
1. Communication with people	1.1 Education & information	Patients and visitors have access to free health information (Dietscher, Pelikan 2017)	no
1. Communication with people	1.1 Education & information	The organization contributes to the development of HL in the regional population (Dietscher, Pelikan 2017)	no
1. Communication with people	1.1 Education & information	Patients (and significant others) are supported to improve HL for healthy lifestyles (Dietscher, Pelikan 2017)	no
1. Communication with people	1.1 Education & information	Pursues goals-of-care conversations with patients and families (Goldsmith et al. 2020)	no
1. Communication with people	1.1 Education & information	Seeks and delivers communication that is responsive to meeting patient care goals (Goldsmith et al. 2020)	no
1. Communication with people	1.1 Education & information	Seeks pathways to help caregivers access information and resources for patient care (Goldsmith et al. 2020)	no
1. Communication with people	1.1 Education & information	Shares difficult information with patient/family (Goldsmith et al. 2020)	no
1. Communication with people	1.1 Education & information	Teach a written discharge plan the patient can understand. (Jack et al. 2013 quoted after Innis 2016)	no
1. Communication with people	1.1 Education & information	Educate the patient about his or her diagnosis and medicines. (Jack et al. 2013 quoted after Innis 2016)	no
1. Communication with people	1.1 Education & information	To what extent do you communicate openly and comprehensibly at your hospital to your patients in advance about the costs which they themselves have to pay for treatment (e.g. out-of-pocket payments)? (Brach et al. 2012, attribute no. 10, costs) (Kowalski et al. 2015)	no
1. Communication with people	1.1 Education & information	To what extent is information made available to different patients via different media at your hospital (e.g. three-dimensional models, DVDs, picture stories)? (Brach et al. 2012, attribute no. 8, media variety) (Kowalski et al. 2015)	no
1. Communication with people	1.1 Education & information	To what extent is individualized health information used at your hospital (e.g. different languages, print sizes, braille)? (Brach et al. 2012, attribute no. 5, health literacy skills range) (Kowalski et al. 2015)	no
1. Communication with people	1.1 Education & information	Healthcare information, signage and verbal communication use good practice guidelines in healthcare outlined in this toolkit and the HSE Plain Language Style Guide. (NALA 2009)	no
1. Communication with people	1.1 Education & information	Disseminate accessible, engaging, and actionable public health information about cancer prevention that uses effective design principles. (Huerta, Lazard, Meade) (National Academies of Sciences, Engineering, and Medicine 2020)	no
1. Communication with people	1.1 Education & information	Facilitate open discussion of cancer treatment costs with patients and families by offering training to clinicians and developing patient-centered tools to build health insurance literacy. (Politi) (National Academies of Sciences, Engineering, and Medicine 2020)	no
1. Communication with people	1.1 Education & information	Ensure that clinicians clearly articulate the distinctions and components of palliative care and hospice care and address patients’ and families’ questions about these care options. (O’Connor) (National Academies of Sciences, Engineering, and Medicine 2020)	no
1. Communication with people	1.1 Education & information	communication (Ministry of Health 2015)	no
1. Communication with people	1.1 Education & information	the engagement of health care professionals in the promotion of organizational health literacy (Palumbo, Annarumma 2014 based on Wynia, Osborn 2010)	no
1. Communication with people	1.1 Education & information	Improve personal HL of patients and significant others by learning offers (Pelikan & Dietscher 2015b quoted after Pelikan 2019)	no
1. Communication with people	1.1 Education & information	Improve HL in the organisation’s community and catchment area (Pelikan & Dietscher 2015b quoted after Pelikan 2019)	no
1. Communication with people	1.1 Education & information	Es gibt frei zugängliche Gesundheitsinformationen für PatientInnen und BesucherInnen. (Pelikan, Dietscher 2015a)	no
1. Communication with people	1.1 Education & information	Die Organisation trägt nach Maßgabe ihrer Möglichkeiten zur öffentlichen Gesundheit bei. (Pelikan, Dietscher 2015a)	no
1. Communication with people	1.1 Education & information	Die Organisation unterstützt ihre PatientInnen beim Erwerb und Ausbau von Gesundheitskompetenz für die Entwicklung gesunder Lebensstile. (Pelikan, Dietscher 2015a)	no
1. Communication with people	1.1 Education & information	Die persönliche GK von (chronischen) PatientInnen und Angehörigen verbessern (Pelikan, Dietscher 2015c)	no
1. Communication with people	1.1 Education & information	Zur Verbesserung der GK in der Region beitragen (Pelikan, Dietscher 2015c)	no
1. Communication with people	1.1 Education & information	Provide the infrastructure to avail front-line providers, patients and families with a package of appropriate, high-quality educational supports and resources (Schillinger & Keller 2011 in IoM 2012)	no
1. Communication with people	1.1 Education & information	Prioritize medication safety and medication communication (Schillinger & Keller 2011 in IoM 2012)	no
1. Communication with people	1.1 Education & information	Make health plan and health insurance products more transparent and comprehensible (Schillinger & Keller 2011 in IoM 2012)	no
1. Communication with people	1.1 Education & information	Provide patient training and assistance around personal health records and health it tools (Schillinger & Keller 2011 in IoM 2012)	no
1. Communication with people	1.1 Education & information	Develop and implement curricula to develop mastery of a threshold-level set of knowledge and skills (Schillinger & Keller 2011 in IoM 2012)	no
1. Communication with people	1.1 Education & information	Provide service users with training on how to use electronic health and well-being applications (Thomacos, Zazryn 2013)	no
1. Communication with people	1.1 Education & information	Communicates these costs of care to the service user in advance of any procedure or service provision (Thomacos, Zazryn 2013)	no
1. Communication with people	1.1 Education & information	Systems are redesigned to maximise an individual’s capacity to learn how to maintain good health, manage illness or disease, communicate effectively and make informed decisions (Thomacos, Zazryn 2013)	no
1. Communication with people	1.1 Education & information	Stock high-quality education materials in a variety of formats (e.g. audio-visual, print, 3-D models, photo novellas, cartoon illustrations, podcasts, etc.) and would use multiple channels to distribute these (e.g. DVD’s, electronic portals, face-to-face, etc.) (Thomacos, Zazryn 2013)	no
1. Communication with people	1.1 Education & information	Communicates clearly what health plans cover and what individuals will have to pay for services. (Brach et al. 2012) (Thomacos, Zazryn 2013)	no
1. Communication with people	1.1 Education & information	Provides staff and resources to find out whether a treatment is covered and what out-of-pocket expenses there will be for any procedure or service (Thomacos, Zazryn 2013)	no
1. Communication with people	1.1 Education & information	health literate organisations have staff that: Assist service users to complete relevant forms and/or documents, and also assist service users understand and/or respond to problems (Thomacos, Zazryn 2013)	no
1. Communication with people	1.1 Education & information	health literate organisations have staff that: Assist service users to understand health care and related benefits and services available (Thomacos, Zazryn 2013)	no
1. Communication with people	1.1 Education & information	Identify the vital documents and all distributed health and social service materials within the organisation (Thomacos, Zazryn 2013)	no
1. Communication with people	1.1 Education & information	Consult with internal experts to identify existing capacity to provide language assistance services (e.g. bi- or multilingual staff) (Thomacos, Zazryn 2013)	no
1. Communication with people	1.1 Education & information	client support in health-related issues (Rathmann et al. 2020)	no
1. Communication with people	1.1 Education & information	Health education programs (Trezona et al. 2017)	no
1. Communication with people	1.1 Education & information	Health information provision (Trezona et al. 2017)	no
1. Communication with people	1.1 Education & information	Providing health education programs (Trezona et al. 2018)	no
1. Communication with people	1.1 Education & information	Providing health information (Trezona et al. 2018)	no
1. Communication with people	1.2 Easy to understand written materials & oral exchange	Develop your own materials using plain language writing and design principles (Abrams et al. 2014)	no
1. Communication with people	1.2 Easy to understand written materials & oral exchange	Make the case for all health care providers and staff to understand health literacy and use clear health communication. (Abrams et al. 2014)	no
1. Communication with people	1.2 Easy to understand written materials & oral exchange	Build capacity for clear effective health communication among all members of the health care team. (Abrams et al. 2014)	no
1. Communication with people	1.2 Easy to understand written materials & oral exchange	Select new materials that match the literacy needs of your patients. (Abrams et al. 2014)	no
1. Communication with people	1.2 Easy to understand written materials & oral exchange	Designs and distributes print, audiovisual, and social media content that is easy to understand and act on. (Brach et al. 2012)	no
1. Communication with people	1.2 Easy to understand written materials & oral exchange	Assess, Select, and Create Easy-to-Understand Materials (Brega et al. 2015)	no
1. Communication with people	1.2 Easy to understand written materials & oral exchange	Communicate Clearly (Brega et al. 2015)	no
1. Communication with people	1.2 Easy to understand written materials & oral exchange	Address Language Differences (Brega et al. 2015)	no
1. Communication with people	1.2 Easy to understand written materials & oral exchange	Serving patients with limited English proficiency (Brega et al. 2019)	no
1. Communication with people	1.2 Easy to understand written materials & oral exchange	Tips for Communicating Clearly (DeWalt et al. 2010)	no
1. Communication with people	1.2 Easy to understand written materials & oral exchange	Design Easy-to-Read Material (DeWalt et al. 2010)	no
1. Communication with people	1.2 Easy to understand written materials & oral exchange	How to Address Language Differences (DeWalt et al. 2010)	no
1. Communication with people	1.2 Easy to understand written materials & oral exchange	Muttersprachliche Kommunikation wird durch personelle und materielle Ressourcen ermöglicht (Dietscher, Pelikan 2016)	no
1. Communication with people	1.2 Easy to understand written materials & oral exchange	The organization provides resources to guarantee translation support when needed (Dietscher, Pelikan 2017)	no
1. Communication with people	1.2 Easy to understand written materials & oral exchange	meeting patient needs, such as provision of inter­preter services and self-management support (Farmanova et al. 2018 quoted after Brega et al. 2019)	yes
1. Communication with people	1.2 Easy to understand written materials & oral exchange	Strive for clarity and conciseness when communicating complex health information with patients, even if simplification reduces precision. (Joseph) (National Academies of Sciences, Engineering, and Medicine 2020)	no
1. Communication with people	1.2 Easy to understand written materials & oral exchange	Adapt patient–clinician communication to meet the cultural and linguistic preferences of patients and their family members. (Graves, Huerta, Kagawa Singer, Sampayo) (National Academies of Sciences, Engineering, and Medicine 2020)	no
1. Communication with people	1.2 Easy to understand written materials & oral exchange	Muttersprachliche Kommunikation wird durch personelle und materielle Ressourcen ermöglicht. (Pelikan, Dietscher 2015a)	no
1. Communication with people	1.2 Easy to understand written materials & oral exchange	Overall use of the written word (Rudd 2010)	no
1. Communication with people	1.2 Easy to understand written materials & oral exchange	Language (Rudd 2010)	no
1. Communication with people	1.2 Easy to understand written materials & oral exchange	Oral Exchange (Rudd, Anderson 2006)	yes
1. Communication with people	1.2 Easy to understand written materials & oral exchange	Oral Exchange (Rudd, Anderson 2006)	yes
1. Communication with people	1.2 Easy to understand written materials & oral exchange	Writing Style (Rudd, Anderson 2006)	no
1. Communication with people	1.2 Easy to understand written materials & oral exchange	Organization and Design (Rudd, Anderson 2006)	no
1. Communication with people	1.2 Easy to understand written materials & oral exchange	Type Style, Size of Print, and Contrast with Paper (Rudd, Anderson 2006)	no
1. Communication with people	1.2 Easy to understand written materials & oral exchange	Use of Print (Rudd, Anderson 2006)	no
1. Communication with people	1.2 Easy to understand written materials & oral exchange	Photographs, Illustrations, Symbols, and Diversity (Rudd, Anderson 2006)	no
1. Communication with people	1.2 Easy to understand written materials & oral exchange	Recognize and accommodate additional barriers to communication (Schillinger & Keller 2011 in IoM 2012)	no
1. Communication with people	1.2 Easy to understand written materials & oral exchange	Staff at such health literate health organisations: Speak clearly and at a moderate pace (Thomacos, Zazryn 2013)	no
1. Communication with people	1.2 Easy to understand written materials & oral exchange	Staff at such health literate health organisations: Use graphics (Thomacos, Zazryn 2013)	no
1. Communication with people	1.2 Easy to understand written materials & oral exchange	Staff at such health literate health organisations: Limit the amount of information in each conversation to two or three key messages (Thomacos, Zazryn 2013)	no
1. Communication with people	1.2 Easy to understand written materials & oral exchange	Identify materials already available in non-English languages, make such resources known among all staff as appropriate, and revise these as needed to ensure quality, plain language and accuracy of the information (Thomacos, Zazryn 2013)	no
1. Communication with people	1.2 Easy to understand written materials & oral exchange	Staff at such health literate health organisations: Only use written materials in conjunction with spoken instructions (Brach et al., 2012) (Thomacos, Zazryn 2013)	no
1. Communication with people	1.2 Easy to understand written materials & oral exchange	Improving the understandability of informed consent forms (Thomacos, Zazryn 2013)	no
1. Communication with people	1.2 Easy to understand written materials & oral exchange	Choose and create materials that meet clear communication requirements (Thomacos, Zazryn 2013)	no
1. Communication with people	1.2 Easy to understand written materials & oral exchange	Clear and effective communication are made a priority across all levels of the organisation and across all communication channels (Thomacos, Zazryn 2013)	no
1. Communication with people	1.2 Easy to understand written materials & oral exchange	Policies and procedures for receiving and addressing language assistance concerns or complaints from consumers are established (Thomacos, Zazryn 2013)	no
1. Communication with people	1.2 Easy to understand written materials & oral exchange	Health literacy policies and procedures as related to language access are developed and implemented (Thomacos, Zazryn 2013)	no
1. Communication with people	1.2 Easy to understand written materials & oral exchange	Staff at such health literate health organisations: Use common, everyday language (no acronyms or jargon) (Thomacos, Zazryn 2013)	no
1. Communication with people	1.2 Easy to understand written materials & oral exchange	Plan for and provide language assistance (such as interpreters or bilingual staff) (Thomacos, Zazryn 2013)	no
1. Communication with people	1.2 Easy to understand written materials & oral exchange	Produce materials in the commonly-read languages of the region using the services of qualified, professional translators (Thomacos, Zazryn 2013)	no
1. Communication with people	1.2 Easy to understand written materials & oral exchange	Translation of informed consent forms in the service user’s preferred written language (Thomacos, Zazryn 2013)	no
1. Communication with people	1.2 Easy to understand written materials & oral exchange	Consult with internal experts to identify existing capacity to provide language assistance services (e.g. bi- or multilingual staff) and the availability of contract interpreter and translation services (Thomacos, Zazryn 2013)	no
1. Communication with people	1.2 Easy to understand written materials & oral exchange	Oral communication (Weaver et al. 2012)	no
1. Communication with people	1.2 Easy to understand written materials & oral exchange	Print materials (Weaver et al. 2012)	no
1. Communication with people	1.3 Verification of understanding & exchange	Explain and demonstrate how to use health literacy tools like teach-back. (Abrams et al. 2014)	no
1. Communication with people	1.3 Verification of understanding & exchange	Set up systems that make checking for understanding standard practice. (Abrams et al. 2014)	no
1. Communication with people	1.3 Verification of understanding & exchange	Make your health care setting more welcoming, safe, and patient-friendly by fostering dialogue and questions. (Abrams et al. 2014)	no
1. Communication with people	1.3 Verification of understanding & exchange	Uses health literacy strategies in interpersonal communications and confirms understanding at all points of contact. (Brach et al. 2012)	no
1. Communication with people	1.3 Verification of understanding & exchange	Use the Teach-Back Method (Brega et al. 2015)	no
1. Communication with people	1.3 Verification of understanding & exchange	Conduct Brown Bag Medicine Reviews (Brega et al. 2015)	no
1. Communication with people	1.3 Verification of understanding & exchange	Encourage Questions (Brega et al. 2015)	no
1. Communication with people	1.3 Verification of understanding & exchange	Using the Teach-Back method to ensure patient comprehension (Brega et al. 2019)	no
1. Communication with people	1.3 Verification of understanding & exchange	Medication review to improve accuracy and patient understanding (Brega et al. 2019)	no
1. Communication with people	1.3 Verification of understanding & exchange	The Teach-Back Method (DeWalt et al. 2010)	no
1. Communication with people	1.3 Verification of understanding & exchange	Brown Bag Medication Review (DeWalt et al. 2010)	no
1. Communication with people	1.3 Verification of understanding & exchange	Encourage Questions (DeWalt et al. 2010)	no
1. Communication with people	1.3 Verification of understanding & exchange	Seeks understanding when communicating with patient/caregiver (Goldsmith et al. 2020)	no
1. Communication with people	1.3 Verification of understanding & exchange	Secures effective communication tools and resources to achieve patient and caregiver understanding (Goldsmith et al. 2020)	no
1. Communication with people	1.3 Verification of understanding & exchange	Practices health literacy strategies with patients and caregivers to achieve shared understanding (Goldsmith et al. 2020)	no
1. Communication with people	1.3 Verification of understanding & exchange	Assess the degree of the patient’s understanding of the discharge plan. (Jack et al. 2013 quoted after Innis 2016)	no
1. Communication with people	1.3 Verification of understanding & exchange	To what extent are there communication standards at your hospital which ensure that patients truly understand the necessary information (e.g. translators, allowing pauses for reflection, calling for further queries)? (Brach et al. 2012, attribute no. 6, communication standards) (Kowalski et al. 2015)	no
1. Communication with people	1.3 Verification of understanding & exchange	To what extent is it ensured that the patients have truly understood everything, particularly in critical situations (e.g. medication, surgical consent), at your hospital? (Brach et al. 2012, attribute no. 9, high-risk) (Kowalski et al. 2015)	no
1. Communication with people	1.3 Verification of understanding & exchange	Employ a higher standard to ensure understanding of high risk decisions and high risk transitions (Schillinger & Keller 2011 in IoM 2012)	no
1. Communication with people	1.3 Verification of understanding & exchange	Continually assess and track patient comprehension, skills, and ability to problem-solve around health conditions (Schillinger & Keller 2011 in IoM 2012)	yes
1. Communication with people	1.3 Verification of understanding & exchange	Create a climate in which question-asking is encouraged and expected (Schillinger & Keller 2011 in IoM 2012)	no
1. Communication with people	1.3 Verification of understanding & exchange	Monitor, report on, follow-up, and rectify any communication failures (Brach, et. al., 2012; U.S. Department of Health and Human Services, 2013) (Thomacos, Zazryn 2013)	no
1. Communication with people	1.3 Verification of understanding & exchange	Fostering a culture that values and practices meaningful informed consent processes (including the use of interpreter services if needed) and verification of understanding of every communication with regard to the high-risk situation (Thomacos, Zazryn 2013)	no
1. Communication with people	1.3 Verification of understanding & exchange	Foster a culture that emphases the verification of understanding of every communication (Thomacos, Zazryn 2013)	no
1. Communication with people	1.3 Verification of understanding & exchange	Staff at such health literate health organisations: Verify comprehension (Thomacos, Zazryn 2013)	no
1. Communication with people	1.3 Verification of understanding & exchange	Using aids such as pill boxes, charts, etc. to increase understandability of requests for things such as how to take their medicine, how to best manage stress, etc. (Thomacos, Zazryn 2013)	no
1. Communication with people	1.3 Verification of understanding & exchange	Launch campaigns and initiatives to encourage service user question asking (Thomacos, Zazryn 2013)	no
1. Communication with people	1.3 Verification of understanding & exchange	Staff at such health literate health organisations: Encourage the asking of questions (Thomacos, Zazryn 2013)	no
1. Communication with people	1.3 Verification of understanding & exchange	A culture that places equal value on professional and consumer perspectives, and that emphasises that communication is made up of two-way interactions is created and maintained (Thomacos, Zazryn 2013)	no
1. Communication with people	1.4 Diversity & awareness	Meets the needs of populations with a range of health literacy skills while avoiding stigmatization. (Brach et al. 2012)	no
1. Communication with people	1.4 Diversity & awareness	Includes populations served in the design, implementation, and evaluation of health information and services. (Brach et al. 2012)	no
1. Communication with people	1.4 Diversity & awareness	Consider Culture, Customs, and Beliefs (Brega et al. 2015)	no
1. Communication with people	1.4 Diversity & awareness	Raise Awareness (Brega et al. 2015)	no
1. Communication with people	1.4 Diversity & awareness	Culture and Other Considerations (DeWalt et al. 2010)	no
1. Communication with people	1.4 Diversity & awareness	Raise Awareness (DeWalt et al. 2010)	no
1. Communication with people	1.4 Diversity & awareness	Die Organisation bezieht Patienten in die Gestaltung und Evaluierung von Materialien und Angeboten ein (Dietscher, Pelikan 2016)	no
1. Communication with people	1.4 Diversity & awareness	The organization involves patient representatives in the development of materials and services (Dietscher, Pelikan 2017)	no
1. Communication with people	1.4 Diversity & awareness	Integrates cultural/spiritual awareness into nursing practices (Goldsmith et al. 2020)	no
1. Communication with people	1.4 Diversity & awareness	To what extent is health information at your hospital developed by involving patients? (Brach et al. 2012, attribute no. 4, inclusion of the served) (Kowalski et al. 2015)	no
1. Communication with people	1.4 Diversity & awareness	They [staff and management] have an understanding of how literacy may impact on an individual’s health and well being. (NALA 2009)	no
1. Communication with people	1.4 Diversity & awareness	Staff and management are aware of the extent of literacy difficulties in Ireland and the concept of health literacy. (NALA 2009)	no
1. Communication with people	1.4 Diversity & awareness	They [staff and management] understand how it can be a powerful dynamic for the general public interacting with the health service. (NALA 2009)	no
1. Communication with people	1.4 Diversity & awareness	Assess and proactively address patients’ social determinants of health. (Lichtenfeld, Parson) (National Academies of Sciences, Engineering, and Medicine 2020)	no
1. Communication with people	1.4 Diversity & awareness	Incorporate diverse patient voices in research design and dissemination. (Chou, Graves, Meade) (National Academies of Sciences, Engineering, and Medicine 2020)	yes
1. Communication with people	1.4 Diversity & awareness	the involvement of the society (including municipalities, patients and informal caregivers) in the efforts aimed at improving organizational health literacy (Palumbo, Annarumma 2014 based on Wynia, Osborn 2010)	no
1. Communication with people	1.4 Diversity & awareness	Develop and evaluate materials and services in participation with users (Pelikan & Dietscher 2015b quoted after Pelikan 2019)	no
1. Communication with people	1.4 Diversity & awareness	Die Organisation bezieht PatientInnen in die Entwicklung und Evaluierung von Materialien und Angeboten ein. (Pelikan, Dietscher 2015a)	no
1. Communication with people	1.4 Diversity & awareness	health literate organisations have staff that: Respond to navigational queries in an effective manner without assuming things such as map-reading skills or car ownership (Thomacos, Zazryn 2013)	no
1. Communication with people	1.4 Diversity & awareness	Staff at such health literate health organisations: Do not make assumptions about what people do or don’t know (Thomacos, Zazryn 2013)	no
1. Communication with people	1.4 Diversity & awareness	Equity and diversity focused (Trezona et al. 2017)	no
1. Communication with people	1.4 Diversity & awareness	Equity and diversity focused (Trezona et al. 2018)	no
1. Communication with people	1.4 Diversity & awareness	Undertaking community consultation and enabling consumer participation (Trezona et al. 2018)	no
1. Communication with people	1.5 HL principles of communication	Get providers started building new communication habits into their routine. (Abrams et al. 2014)	no
1. Communication with people	1.5 HL principles of communication	Apply health literacy principles in routine communication with adolescents (making health attractive) (bOJA, bÖJI 2016 quoted after Wieczorek et al. 2017)	no
1. Communication with people	1.5 HL principles of communication	Die mündliche Kommunikation mit Patienten folgt Prinzipien der Gesundheitskompetenz (Dietscher, Pelikan 2016)	no
1. Communication with people	1.5 HL principles of communication	Gestaltung und Verwendung schriftlicher und audiovisueller Materialien folgen Prinzipien der Gesundheitskompetenz (Dietscher, Pelikan 2016)	no
1. Communication with people	1.5 HL principles of communication	Die Kommunikation ist auch in Risikosituationen an Prinzipien der Gesundheitskompetenz orientiert (Dietscher, Pelikan 2016)	no
1. Communication with people	1.5 HL principles of communication	Face-to-face communication with patients follows HL principles (Dietscher, Pelikan 2017)	no
1. Communication with people	1.5 HL principles of communication	Communication in high-risk situations follows HL principles (Dietscher, Pelikan 2017)	no
1. Communication with people	1.5 HL principles of communication	Written and audio-visual material are designed according to HL principles (Dietscher, Pelikan 2017)	no
1. Communication with people	1.5 HL principles of communication	Apply HL communication principles in all routine communications – in spoken, written, audio-visual and digital communication and by providing interpreting and translation support (Pelikan & Dietscher 2015b quoted after Pelikan 2019)	no
1. Communication with people	1.5 HL principles of communication	Die mündliche Kommunikation mit PatientInnen erfolgt gemäß den Grundsätzen der Gesundheitskompetenz. (Pelikan, Dietscher 2015a)	no
1. Communication with people	1.5 HL principles of communication	Die Kommunikation ist auch in Risiko-Situationen an Grundsätzen der Gesundheitskompetenz orientiert. (Pelikan, Dietscher 2015a)	no
1. Communication with people	1.5 HL principles of communication	Die Gestaltung und der Einsatz von schriftlichen Dokumenten und Materialien folgen Prinzipien der Gesundheitskompetenz. (Pelikan, Dietscher 2015a)	no
1. Communication with people	1.5 HL principles of communication	Mit PatientInnen gesundheitskompetent kommunizieren (Pelikan, Dietscher 2015c)	no
1. Communication with people	1.5 HL principles of communication	communication standards (Rathmann et al. 2020)	no
1. Communication with people	1.5 HL principles of communication	Communication principles/standards (Trezona et al. 2017)	no
1. Communication with people	1.5 HL principles of communication	Communication principles/standards (Trezona et al. 2018)	no
1. Communication with people	1.6 Soft skills	Understand what a shame-free care environment is and why it is needed. (Abrams et al. 2014)	no
1. Communication with people	1.6 Soft skills	Examines the meaning of suffering (Goldsmith et al. 2020)	no
1. Communication with people	1.6 Soft skills	Integrates mindfulness in the delivery of care (Goldsmith et al. 2020)	no
1. Communication with people	1.6 Soft skills	Understands the importance of navigating privacy boundaries for patients and their family/friends/caregivers (Goldsmith et al. 2020)	no
1. Communication with people	1.6 Soft skills	Exhibits relational listening when caring for patients/caregivers (Goldsmith et al. 2020)	no
1. Communication with people	1.6 Soft skills	Shares in conversations about sexual health, hope (Goldsmith et al. 2020)	no
1. Communication with people	1.6 Soft skills	Engages uncertainty and certainty as patients and families advance in disease and plans of care change (Goldsmith et al. 2020)	no
1. Communication with people	1.6 Soft skills	Employs narrative clinical practice (Goldsmith et al. 2020)	no
1. Communication with people	1.6 Soft skills	Prioritizes person-centered messages (Goldsmith et al. 2020)	no
1. Communication with people	1.6 Soft skills	Authentic Personalized Relationship – We know our patients and see healthcare from their perspective. They truly feel like family. (Six-Means et al. 2012)	no
1. Communication with people	1.6 Soft skills	Easy For Me – We provide a remarkable patient and family experience that is seamless, convenient, and welcoming. (Six-Means et al. 2012)	no
1. Communication with people	1.6 Soft skills	Ensure adequate time is given to each interaction (Thomacos, Zazryn 2013)	no
1. Communication with people	1.6 Soft skills	Staff at such health literate health organisations: Actively listen to elicit concerns and priorities (Thomacos, Zazryn 2013)	no
1. Communication with people	1.7 Technology & innovation	Partner with social media platforms and use social media to communicate cancer information to the public and respond to misinformation. (Chou, Fitzpatrick, Hamblin) (National Academies of Sciences, Engineering, and Medicine 2020)	no
1. Communication with people	1.7 Technology & innovation	Die Gestaltung und der Einsatz von Computer-Applikationen und neuen Meiden folgen Prinzipien der Gesundheitskompetenz. (Pelikan, Dietscher 2015a)	no
1. Communication with people	1.7 Technology & innovation	Technology (Rudd, Anderson 2006)	no
1. Communication with people	1.7 Technology & innovation	Leverage accessible health information technology (it) to embed health literacy practices and support providers and patients (Schillinger & Keller 2011 in IoM 2012)	no
1. Communication with people	1.7 Technology & innovation	Provide technology that facilitates communication (such as talking touchscreens or video interpreters) where appropriate (Thomacos, Zazryn 2013)	no
1. Communication with people	1.7 Technology & innovation	Use tools that assist in developing easy-to-understand print and online materials when developing new materials and/or employ staff or consultants with health literacy expertise when developing new materials (Thomacos, Zazryn 2013)	no
1. Communication with people	1.7 Technology & innovation	health literate organisations have staff that: Populate electronic health and social service applications (e.g. portals, information kiosks, smart phone applications, etc.) with easy-to-understand and actionable information only (Thomacos, Zazryn 2013)	no
1. Communication with people	1.7 Technology & innovation	Provide alternatives to written materials (using innovation and technology) and use written information to reinforce spoken communication (Thomacos, Zazryn 2013)	no
1. Communication with people	1.7 Technology & innovation	Purchase or develop electronic health and social service applications that are user-friendly and service user focussed, so that they are able to meet individual needs and can also support and track health and well-being practices. Such applications will have been tested with population with limited health literacy prior to use with service users (Thomacos, Zazryn 2013)	no
1. Communication with people	1.7 Technology & innovation	Use of media and technology (Trezona et al. 2017)	no
1. Communication with people	1.7 Technology & innovation	Using media and technology (Trezona et al. 2018)	no
1. Communication with people	1.7 Technology & innovation	Technology (Weaver et al. 2012)	no
2. Easy access & navigation	2.1 Navigating health care services & cooperation	Build partnerships, develop guidance, and change policies (Baur et al. 2017)	no
2. Easy access & navigation	2.1 Navigating health care services & cooperation	Share experience and be a role model (together for health) (bOJA, bÖJI 2016 quoted after Wieczorek et al. 2017)	no
2. Easy access & navigation	2.1 Navigating health care services & cooperation	Make Referrals Easy (Brega et al. 2015)	no
2. Easy access & navigation	2.1 Navigating health care services & cooperation	Direct Patients to Medicine Resources (Brega et al. 2015)	no
2. Easy access & navigation	2.1 Navigating health care services & cooperation	Link Patients to Non-Medical Support (Brega et al. 2015)	no
2. Easy access & navigation	2.1 Navigating health care services & cooperation	Simplifying the process of scheduling appointments (Brega et al. 2019)	no
2. Easy access & navigation	2.1 Navigating health care services & cooperation	Ensuring referral completion (Brega et al. 2019)	no
2. Easy access & navigation	2.1 Navigating health care services & cooperation	Link Patients to Non-Medical Support (DeWalt et al. 2010)	no
2. Easy access & navigation	2.1 Navigating health care services & cooperation	Medication Resources (DeWalt et al. 2010)	no
2. Easy access & navigation	2.1 Navigating health care services & cooperation	Use Health and Literacy Resources in the Community (DeWalt et al. 2010)	no
2. Easy access & navigation	2.1 Navigating health care services & cooperation	The organization supports HL in continuous and integrated care (Dietscher, Pelikan 2017)	no
2. Easy access & navigation	2.1 Navigating health care services & cooperation	Practices interprofessional patient care (Goldsmith et al. 2020)	no
2. Easy access & navigation	2.1 Navigating health care services & cooperation	Collaborates with interdisciplinary partners and teammembers (Goldsmith et al. 2020)	no
2. Easy access & navigation	2.1 Navigating health care services & cooperation	Introduces alternatives to curative-only care when patient status changes (Goldsmith et al. 2020)	no
2. Easy access & navigation	2.1 Navigating health care services & cooperation	Plan for the follow up of results from tests or labs that are pending at discharge. (Jack et al. 2013 quoted after Innis 2016)	no
2. Easy access & navigation	2.1 Navigating health care services & cooperation	Organize post discharge outpatient services and medical equipment. (Jack et al. 2013 quoted after Innis 2016)	no
2. Easy access & navigation	2.1 Navigating health care services & cooperation	Make appointments for follow up care (e.g., medical appointments, post discharge tests/labs). (Jack et al. 2013 quoted after Innis 2016)	no
2. Easy access & navigation	2.1 Navigating health care services & cooperation	Expedite transmission of the discharge summary to clinicians accepting care of the patient. (Jack et al. 2013 quoted after Innis 2016)	no
2. Easy access & navigation	2.1 Navigating health care services & cooperation	Create a national council or network to engage diverse stakeholders in developing guidelines, strategies, and tools for communicating evidence-based information about cancer to patients, families, and communities. (Meade) (National Academies of Sciences, Engineering, and Medicine 2020)	no
2. Easy access & navigation	2.1 Navigating health care services & cooperation	Create readiness checklists within health care organizations to ensure that patients’ literacy and communication needs are addressed. (Quinn) (National Academies of Sciences, Engineering, and Medicine 2020)	no
2. Easy access & navigation	2.1 Navigating health care services & cooperation	Share experiences and be a role model for HL in the healthcare community (Pelikan & Dietscher 2015b quoted after Pelikan 2019)	no
2. Easy access & navigation	2.1 Navigating health care services & cooperation	Die Organisation fördert die Kontinuität und Kooperation der Versorgung. (Pelikan, Dietscher 2015a)	no
2. Easy access & navigation	2.1 Navigating health care services & cooperation	Service and Specialty Areas (Medical Records, Pharmacy, MRI, etc.) (Rudd, Anderson 2006)	no
2. Easy access & navigation	2.1 Navigating health care services & cooperation	Recognize social needs as medical concerns and connect people to community resources (Schillinger & Keller 2011 in IoM 2012)	no
2. Easy access & navigation	2.1 Navigating health care services & cooperation	Affordability – We deliver a system of care that provides value, as judged by our patients and their payers. (Six-Means et al. 2012)	no
2. Easy access & navigation	2.1 Navigating health care services & cooperation	Establish referral links with and maintain a list of current local community health, literacy and social service resources which is made available to service users. (Thomacos, Zazryn 2013)	no
2. Easy access & navigation	2.1 Navigating health care services & cooperation	health literate organisations have staff that: Track referrals and follow-up to ensure they are completed appropriately (Thomacos, Zazryn 2013)	no
2. Easy access & navigation	2.1 Navigating health care services & cooperation	health literate organisations have staff that: Assist in scheduling appointments with other service providers, and do not rely on service users to relay information among care providers (Thomacos, Zazryn 2013)	no
2. Easy access & navigation	2.1 Navigating health care services & cooperation	health literate organisations have physical environments that: Have multiple services co-located within the same facility. (Thomacos, Zazryn 2013)	no
2. Easy access & navigation	2.1 Navigating health care services & cooperation	health services for clients (Rathmann et al. 2020)	no
2. Easy access & navigation	2.1 Navigating health care services & cooperation	Outreach services (Trezona et al. 2017)	no
2. Easy access & navigation	2.1 Navigating health care services & cooperation	Partnerships with other organisations (Trezona et al. 2017)	no
2. Easy access & navigation	2.1 Navigating health care services & cooperation	Communication systems and processes (Trezona et al. 2017)	no
2. Easy access & navigation	2.1 Navigating health care services & cooperation	Providing outreach services (Trezona et al. 2018)	no
2. Easy access & navigation	2.1 Navigating health care services & cooperation	Partnerships with other organisations (Trezona et al. 2018)	no
2. Easy access & navigation	2.1 Navigating health care services & cooperation	Communication systems and processes (Trezona et al. 2018)	no
2. Easy access & navigation	2.1 Navigating health care services & cooperation	Inter-Staff communication (Weaver et al. 2012)	no
2. Easy access & navigation	2.2 Physical access & navigation	Welcome Patients: Helpful Attitude, Signs, and More (Brega et al. 2015)	no
2. Easy access & navigation	2.2 Physical access & navigation	Welcome Patients: Helpful Attitude, Signs, and More (DeWalt et al. 2010)	no
2. Easy access & navigation	2.2 Physical access & navigation	Die Organisation verfügt über ein verständliches und gut orientierendes Leitsystem (Dietscher, Pelikan 2016)	no
2. Easy access & navigation	2.2 Physical access & navigation	Orientierungshilfen im Eingangsbereich ermöglichen es Patienten und Besuchern, sich gut zurecht zu finden (Dietscher, Pelikan 2016)	no
2. Easy access & navigation	2.2 Physical access & navigation	The organization has an easy-to-follow navigation system and signage (Dietscher, Pelikan 2017)	no
2. Easy access & navigation	2.2 Physical access & navigation	There is sufficient orientation support in the entrance area for patients and visitors to easily find their way (Dietscher, Pelikan 2017)	no
2. Easy access & navigation	2.2 Physical access & navigation	improving access to and navigation of health care facili­ties and systems (Farmanova et al. 2018 quoted after Brega et al. 2019)	no
2. Easy access & navigation	2.2 Physical access & navigation	To what extent are efforts made to ensure that patients can find their way at your hospital without any problems (e.g. direction signs, information staff)? (Brach et al. 2012, attribute no. 7, provide access) (Kowalski et al. 2015)	no
2. Easy access & navigation	2.2 Physical access & navigation	Die Organisation verfügt über ein verständliches und gut orientierendes Leitsystem. (Pelikan, Dietscher 2015a)	no
2. Easy access & navigation	2.2 Physical access & navigation	Orientierungshilfen im Empfangs- und Anmeldebereich ermöglichen es PatientInnen und BesucherInnen, sich gut zurechtzufinden. (Pelikan, Dietscher 2015a)	no
2. Easy access & navigation	2.2 Physical access & navigation	access and navigation (Ministry of Health 2015)	no
2. Easy access & navigation	2.2 Physical access & navigation	Signs (Rudd 2010)	no
2. Easy access & navigation	2.2 Physical access & navigation	Navigation Aides (Rudd 2010)	no
2. Easy access & navigation	2.2 Physical access & navigation	Hallways: Navigation Ease (Rudd, Anderson 2006)	no
2. Easy access & navigation	2.2 Physical access & navigation	Lobby (Rudd, Anderson 2006)	no
2. Easy access & navigation	2.2 Physical access & navigation	Entrance (Rudd, Anderson 2006)	no
2. Easy access & navigation	2.2 Physical access & navigation	health literate organisations have physical environments that: Use signage in commonly spoken languages for the region (Thomacos, Zazryn 2013)	no
2. Easy access & navigation	2.2 Physical access & navigation	health literate organisations have physical environments that: Have facilities with features to help people find their way (Thomacos, Zazryn 2013)	no
2. Easy access & navigation	2.2 Physical access & navigation	health literate organisations have physical environments that: Use easily understood language and symbols on all signage (Thomacos, Zazryn 2013)	no
2. Easy access & navigation	2.2 Physical access & navigation	Physical spaces are designed (or re-designed) to support effective communication (Brach, et. al., 2012; U.S. Department of Health and Human Services, 2013). (Thomacos, Zazryn 2013)	no
2. Easy access & navigation	2.2 Physical access & navigation	Create a physical environment that is welcoming and does not require a high level of health literacy to understand and navigate (Thomacos, Zazryn 2013)	no
2. Easy access & navigation	2.2 Physical access & navigation	navigation (Rathmann et al. 2020)	no
2. Easy access & navigation	2.2 Physical access & navigation	Initial entry and ongoing access (Trezona et al. 2017)	no
2. Easy access & navigation	2.2 Physical access & navigation	Supporting initial entry and ongoing access to services and programs (Trezona et al. 2018)	no
2. Easy access & navigation	2.3 Provision of information & staff assistance	Provides easy access to health information and services and navigation assistance. (Brach et al. 2012)	no
2. Easy access & navigation	2.3 Provision of information & staff assistance	Die Organisation stellt alle Informationen bereit, die für die Anreise zur Einrichtung benötigt werden (Dietscher, Pelikan 2016)	no
2. Easy access & navigation	2.3 Provision of information & staff assistance	The organization provides all information needed for accessing the organization (Dietscher, Pelikan 2017)	no
2. Easy access & navigation	2.3 Provision of information & staff assistance	Implement patient navigation programs to address barriers to care, including potential reduced access due to health literacy limitations. (Noel-Thomas, Pratt-Chapman) (National Academies of Sciences, Engineering, and Medicine 2020)	no
2. Easy access & navigation	2.3 Provision of information & staff assistance	Die Organisation stellt alle Informationen bereit, die für die Anreise zur Einrichtung benötigt werden. (Pelikan, Dietscher 2015a)	no
2. Easy access & navigation	2.3 Provision of information & staff assistance	Staff Assistance (Rudd, Anderson 2006)	no
2. Easy access & navigation	2.3 Provision of information & staff assistance	Make systems more navigable and support patients and families in navigating the health care system (Schillinger & Keller 2011 in IoM 2012)	no
2. Easy access & navigation	2.3 Provision of information & staff assistance	Provide extra assistance for those who need it (i.e. case management, follow-up, etc.) (Thomacos, Zazryn 2013)	no
2. Easy access & navigation	2.3 Provision of information & staff assistance	health literate organisations have staff that: Act as ‘navigators’ to answer questions, give guidance, assist in overcoming barriers, etc. (Thomacos, Zazryn 2013)	no
2. Easy access & navigation	2.3 Provision of information & staff assistance	Staff assistance (Weaver et al. 2012)	no
2. Easy access & navigation	2.4 Telephone & online navigation	Improve Telephone Access (Brega et al. 2015)	no
2. Easy access & navigation	2.4 Telephone & online navigation	Telephone Considerations (DeWalt et al. 2010)	no
2. Easy access & navigation	2.4 Telephone & online navigation	Die Organisation ermöglicht barrierefreien Erstkontakt über Internet und Telefon (Dietscher, Pelikan 2016)	no
2. Easy access & navigation	2.4 Telephone & online navigation	The organization ensures barrier-free contact by internet and telephone (Dietscher, Pelikan 2017)	no
2. Easy access & navigation	2.4 Telephone & online navigation	Die Organisation ermöglicht barrierefreien Erstkontakt über Internet und Telefon. (Pelikan, Dietscher 2015a)	no
2. Easy access & navigation	2.4 Telephone & online navigation	Telephone System (Rudd, Anderson 2006)	no
2. Easy access & navigation	2.4 Telephone & online navigation	Prominently display links on the organisation’s English language website to documents that are also available for viewing or downloading in languages other than English (Brach, et. al., 2012; U.S. Department of Health and Human Services, 2013). (Thomacos, Zazryn 2013)	no
2. Easy access & navigation	2.4 Telephone & online navigation	Navigation and the telephone system (Weaver et al. 2012)	no
2. Easy access & navigation	2.5 Overall ease	Provide a supportive environment (health-literate naviga­tion and access). Health literacy for all (bOJA, bÖJI 2016 quoted after Wieczorek et al. 2017)	no
2. Easy access & navigation	2.5 Overall ease	Develop a supportive environment – provide navigation assistance (Pelikan & Dietscher 2015b quoted after Pelikan 2019)	no
2. Easy access & navigation	2.5 Overall ease	Eine unterstützende Umwelt schaffen – Navigationshilfen (Pelikan, Dietscher 2015c)	no
2. Easy access & navigation	2.5 Overall ease	Overall ease (Rudd 2010)	no
2. Easy access & navigation	2.5 Overall ease	Safety – We keep our patients safe and free from harm. (Six-Means et al. 2012)	no
2. Easy access & navigation	2.5 Overall ease	Service environment (Trezona et al. 2017)	no
2. Easy access & navigation	2.5 Overall ease	Providing an appropriate service environment (Trezona et al. 2018)	no
3. Integration & prioritization of OHL	3.1 Commitment, integration into planning	Collaborate with your leaders to achieve success. (Abrams et al. 2014)	no
3. Integration & prioritization of OHL	3.1 Commitment, integration into planning	Establish management policy and organizational structures of health literacy (embedding health literacy in the organi­zation) (bOJA, bÖJI 2016 quoted after Wieczorek et al. 2017)	no
3. Integration & prioritization of OHL	3.1 Commitment, integration into planning	Has leadership that makes health literacy integral to its mission, structure, and operations. (Brach et al. 2012)	no
3. Integration & prioritization of OHL	3.1 Commitment, integration into planning	Integrates health literacy into planning, evaluation measures, patient safety, and quality improvement. (Brach et al. 2012)	yes
3. Integration & prioritization of OHL	3.1 Commitment, integration into planning	Addresses health literacy in high-risk situations, including care transitions and communications about medicines. (Brach et al. 2012)	no
3. Integration & prioritization of OHL	3.1 Commitment, integration into planning	Leadership support for organizational health literacy activities (Brega et al. 2019)	no
3. Integration & prioritization of OHL	3.1 Commitment, integration into planning	Die Organisation versteht Gesundheitskompetenz als Unternehmensverantwortung (Dietscher, Pelikan 2016)	no
3. Integration & prioritization of OHL	3.1 Commitment, integration into planning	The organization understands HL as an organizational responsibility (Dietscher, Pelikan 2017)	no
3. Integration & prioritization of OHL	3.1 Commitment, integration into planning	creating an organizational culture and infrastructure supportive of OHL (e.g., commit­ment of leadership, development of appropriate policies) (Farmanova et al. 2018 quoted after Brega et al. 2019)	no
3. Integration & prioritization of OHL	3.1 Commitment, integration into planning	Proliferates health literacy messages and actions (Goldsmith et al. 2020)	no
3. Integration & prioritization of OHL	3.1 Commitment, integration into planning	Avoids groupthink (Goldsmith et al. 2020)	no
3. Integration & prioritization of OHL	3.1 Commitment, integration into planning	To what extent is the management at your hospital explicitly dedicated to the subject of health literacy (e.g. mission statement, human resources planning)? (Brach et al. 2012, attribute no. 1, leadership) (Kowalski et al. 2015)	no
3. Integration & prioritization of OHL	3.1 Commitment, integration into planning	leadership commitment to quality (Lukas et al. 2007 quoted after Adsul et al. 2017)	no
3. Integration & prioritization of OHL	3.1 Commitment, integration into planning	integration to bridge traditional boundaries between individual components (Lukas et al. 2007 quoted after Adsul et al. 2017)	no
3. Integration & prioritization of OHL	3.1 Commitment, integration into planning	leadership and management (Ministry of Health 2015)	no
3. Integration & prioritization of OHL	3.1 Commitment, integration into planning	the organizational commitment towards the enhancement of health literacy (Palumbo, Annarumma 2014 based on Wynia, Osborn 2010)	no
3. Integration & prioritization of OHL	3.1 Commitment, integration into planning	Die Organisation versteht Gesundheitskompetenz als Unternehmensverantwortung. (Pelikan, Dietscher 2015a)	no
3. Integration & prioritization of OHL	3.1 Commitment, integration into planning	Management-Grundsätze und Unternehmensstrukturen für GK etablieren (Pelikan, Dietscher 2015c)	no
3. Integration & prioritization of OHL	3.1 Commitment, integration into planning	Establish promoting health literacy as an organizational responsibility (Schillinger & Keller 2011 in IoM 2012)	no
3. Integration & prioritization of OHL	3.1 Commitment, integration into planning	Explicit commitments to health literacy are included within their mission statement and all policies and programs (Thomacos, Zazryn 2013)	no
3. Integration & prioritization of OHL	3.1 Commitment, integration into planning	Incorporate health literacy into all planning activities (Thomacos, Zazryn 2013)	no
3. Integration & prioritization of OHL	3.1 Commitment, integration into planning	Address health literacy in high-risk situations, including care transitions, communications about medicines, etc. (Brach et al. 2012) (Thomacos, Zazryn 2013)	no
3. Integration & prioritization of OHL	3.1 Commitment, integration into planning	Initiatives to promote HL (Rathmann et al. 2020)	no
3. Integration & prioritization of OHL	3.1 Commitment, integration into planning	mission statement (Rathmann et al. 2020)	no
3. Integration & prioritization of OHL	3.1 Commitment, integration into planning	Leadership and commitment (Trezona et al. 2017)	no
3. Integration & prioritization of OHL	3.1 Commitment, integration into planning	Internal policies and procedures (Trezona et al. 2017)	no
3. Integration & prioritization of OHL	3.1 Commitment, integration into planning	Health literacy is an organisational priority (Trezona et al. 2017)	no
3. Integration & prioritization of OHL	3.1 Commitment, integration into planning	Consumer-centred philosophy (Trezona et al. 2017)	no
3. Integration & prioritization of OHL	3.1 Commitment, integration into planning	Supportive working environments (Trezona et al. 2017)	no
3. Integration & prioritization of OHL	3.1 Commitment, integration into planning	Leadership and commitment (Trezona et al. 2018)	no
3. Integration & prioritization of OHL	3.1 Commitment, integration into planning	Health literacy is an organisational priority (Trezona et al. 2018)	no
3. Integration & prioritization of OHL	3.1 Commitment, integration into planning	Internal policies and procedures (Trezona et al. 2018)	no
3. Integration & prioritization of OHL	3.1 Commitment, integration into planning	Consumer-centred philosophy (Trezona et al. 2018)	no
3. Integration & prioritization of OHL	3.1 Commitment, integration into planning	Providing supportive working environments (Trezona et al. 2018)	no
3. Integration & prioritization of OHL	3.1 Commitment, integration into planning	Big picture (Weaver et al. 2012)	no
3. Integration & prioritization of OHL	3.2 Dedication of resources	Give leaders tools to integrate health literacy throughout your organization. (Abrams et al. 2014)	no
3. Integration & prioritization of OHL	3.2 Dedication of resources	Form a Team (Brega et al. 2015)	no
3. Integration & prioritization of OHL	3.2 Dedication of resources	Form a Team (DeWalt et al. 2010)	no
3. Integration & prioritization of OHL	3.2 Dedication of resources	Coordinates health literacy support with other team members to meet patient and caregiver needs (Goldsmith et al. 2020)	no
3. Integration & prioritization of OHL	3.2 Dedication of resources	Shares resources and information to ensure that team needs are met (Goldsmith et al. 2020)	no
3. Integration & prioritization of OHL	3.2 Dedication of resources	alignment to achieve consistency of organization-wide goals with resource allocation and actions at all levels of the organization (Lukas et al. 2007 quoted after Adsul et al. 2017)	no
3. Integration & prioritization of OHL	3.2 Dedication of resources	Provide (organisational) capacities, infrastructures and resources for health literacy in the organisation (Pelikan & Dietscher 2015b quoted after Pelikan 2019)	no
3. Integration & prioritization of OHL	3.2 Dedication of resources	Distribute resources to better meet the needs of the populations served (Schillinger & Keller 2011 in IoM 2012)	no
3. Integration & prioritization of OHL	3.2 Dedication of resources	An office or official with responsibility and authority for health literacy oversight is assigned (Thomacos, Zazryn 2013)	no
3. Integration & prioritization of OHL	3.2 Dedication of resources	Employ a diverse workforce with expertise in health literacy (including identifying positions appropriate for making bilingual skill a selection criterion for employment) (Thomacos, Zazryn 2013)	no
3. Integration & prioritization of OHL	3.2 Dedication of resources	Designate an office or official responsible for developing, implementing, and committing resources necessary to train organisation employees (Thomacos, Zazryn 2013)	no
3. Integration & prioritization of OHL	3.2 Dedication of resources	Resources (both fiscal and human) are allocated to effectively and efficiently meet health literacy improvement goals (Thomacos, Zazryn 2013)	no
3. Integration & prioritization of OHL	3.2 Dedication of resources	Redistribute resources proportionate to the need of those with limited health literacy. (Thomacos, Zazryn 2013)	no
3. Integration & prioritization of OHL	3.2 Dedication of resources	Health literacy champions are cultivated throughout the organisation (Thomacos, Zazryn 2013)	no
3. Integration & prioritization of OHL	3.2 Dedication of resources	Allocates extra resources and establishes and implements plans and actions to ensure safe communication for these situations (Thomacos, Zazryn 2013)	no
3. Integration & prioritization of OHL	3.2 Dedication of resources	Recruitment (Trezona et al. 2017)	no
3. Integration & prioritization of OHL	3.2 Dedication of resources	Practice tools and resources (Trezona et al. 2017)	no
3. Integration & prioritization of OHL	3.2 Dedication of resources	Financial management (Trezona et al. 2017)	no
3. Integration & prioritization of OHL	3.2 Dedication of resources	Recruiting and appropriate workforce (Trezona et al. 2018)	no
3. Integration & prioritization of OHL	3.2 Dedication of resources	Financial management (Trezona et al. 2018)	no
3. Integration & prioritization of OHL	3.2 Dedication of resources	Providing practice tools and resources (Trezona et al. 2018)	no
3. Integration & prioritization of OHL	3.3 Dissemination of OHL	Promote changes in the health care system that improve health information, communication, informed decision-making, and access to health services (Baur et al. 2017)	no
3. Integration & prioritization of OHL	3.3 Dissemination of OHL	Increase the dissemination and use of evidence-based health literacy practices and interventions (Baur et al. 2017)	no
3. Integration & prioritization of OHL	3.3 Dissemination of OHL	Die Organisation unterstützt die Dissemination und Weiterentwicklung des Konzepts der Gesundheitskompetenz (Dietscher, Pelikan 2016)	no
3. Integration & prioritization of OHL	3.3 Dissemination of OHL	The organization supports the dissemination and further development of concepts and practice of health-literate health care (Dietscher, Pelikan 2017)	no
3. Integration & prioritization of OHL	3.3 Dissemination of OHL	Die Organisation unterstützt die Dissemination und Weiterentwicklung des Konzeptes der Gesundheitskompetenz. (Pelikan, Dietscher 2015a)	no
3. Integration & prioritization of OHL	3.3 Dissemination of OHL	Dissemination des Konzepts und Vorbildwirkung durch Best-Practice-Modelle (Pelikan, Dietscher 2015c)	no
3. Integration & prioritization of OHL	3.3 Dissemination of OHL	Encourage other organisations to be health literate (Brach, et al., 2012) (Thomacos, Zazryn 2013)	no
3. Integration & prioritization of OHL	3.3 Dissemination of OHL	Contribute to local, state and national efforts to improve organisational responses to health literacy (Thomacos, Zazryn 2013)	no
3. Integration & prioritization of OHL	3.4 External factors	Reconcile the discharge plan with national guidelines. (Jack et al. 2013 quoted after Innis 2016)	no
3. Integration & prioritization of OHL	3.4 External factors	External policy and funding environment (Trezona et al. 2017)	no
3. Integration & prioritization of OHL	3.4 External factors	External policy and funding environment (Trezona et al. 2018)	no
4. Assessment & organizational development	4.1 Evaluation, assessment, research, quality management	Evaluate the materials you already have. (Abrams et al. 2014)	no
4. Assessment & organizational development	4.1 Evaluation, assessment, research, quality management	Increase basic research and the development, implementation, and evaluation of practices and interventions to improve health literacy (Baur et al. 2017)	no
4. Assessment & organizational development	4.1 Evaluation, assessment, research, quality management	Integrates health literacy into planning, evaluation measures, patient safety, and quality improvement. (Brach et al. 2012)	yes
4. Assessment & organizational development	4.1 Evaluation, assessment, research, quality management	Get Patient Feedback (Brega et al. 2015)	no
4. Assessment & organizational development	4.1 Evaluation, assessment, research, quality management	Get Patient Feedback (DeWalt et al. 2010)	no
4. Assessment & organizational development	4.1 Evaluation, assessment, research, quality management	Assess Your Practice (DeWalt et al. 2010)	no
4. Assessment & organizational development	4.1 Evaluation, assessment, research, quality management	Die Organisation bezieht Mitarbeiter in die Gestaltung und Evaluierung von Materialien und Angeboten ein (Dietscher, Pelikan 2016)	no
4. Assessment & organizational development	4.1 Evaluation, assessment, research, quality management	Die Organisation gewährleistet die Qualitätssicherung der Gesundheitskompetenz (Dietscher, Pelikan 2016)	no
4. Assessment & organizational development	4.1 Evaluation, assessment, research, quality management	The organization involves staff in the development of materials and services (Dietscher, Pelikan 2017)	no
4. Assessment & organizational development	4.1 Evaluation, assessment, research, quality management	The organization ensures quality assurance of HL (Dietscher, Pelikan 2017)	no
4. Assessment & organizational development	4.1 Evaluation, assessment, research, quality management	Invites patients and families to provide feedback and evaluation of communication in palliative care (Goldsmith et al. 2020)	no
4. Assessment & organizational development	4.1 Evaluation, assessment, research, quality management	To what extent is the topic of health literacy considered in quality management measures at your hospital? (Brach et al. 2012, attribute no. 2, integration) (Kowalski et al. 2015)	no
4. Assessment & organizational development	4.1 Evaluation, assessment, research, quality management	Develop evidence-based frameworks for integrating culture in oncology research and care. (Huerta, Kagawa Singer) (National Academies of Sciences, Engineering, and Medicine 2020)	no
4. Assessment & organizational development	4.1 Evaluation, assessment, research, quality management	Incorporate patient-reported outcome measures to better capture patients’ experiences and care needs, enhance communication, and facilitate shared decision making. (Collyar, Penedo) (National Academies of Sciences, Engineering, and Medicine 2020)	no
4. Assessment & organizational development	4.1 Evaluation, assessment, research, quality management	Include diverse participants in research. (Joseph, Kagawa Singer, Meade) (National Academies of Sciences, Engineering, and Medicine 2020)	no
4. Assessment & organizational development	4.1 Evaluation, assessment, research, quality management	Study the effects of exposure to cancer-related health misinformation. (Chou) (National Academies of Sciences, Engineering, and Medicine 2020)	no
4. Assessment & organizational development	4.1 Evaluation, assessment, research, quality management	Incorporate diverse patient voices in research design and dissemination. (Chou, Graves, Meade) (National Academies of Sciences, Engineering, and Medicine 2020)	yes
4. Assessment & organizational development	4.1 Evaluation, assessment, research, quality management	Disseminate knowledge about the effects of health literacy on health outcomes and further strengthen the evidence base through research that engages underrepresented communities. (Meade) (National Academies of Sciences, Engineering, and Medicine 2020)	no
4. Assessment & organizational development	4.1 Evaluation, assessment, research, quality management	the evaluation of the initiatives directed at the enhancement of organizational health literacy. (Palumbo, Annarumma 2014 based on Wynia, Osborn 2010)	no
4. Assessment & organizational development	4.1 Evaluation, assessment, research, quality management	the tools and the methods used to assess health literacy (Palumbo, Annarumma 2014 based on Wynia, Osborn 2010)	no
4. Assessment & organizational development	4.1 Evaluation, assessment, research, quality management	Die Organisation bezieht MitarbeiterInnen in die Entwicklung und Evaluierung von Materialien und Angeboten ein (Pelikan, Dietscher 2015a)	no
4. Assessment & organizational development	4.1 Evaluation, assessment, research, quality management	Die organisation gewährleitstet die Qualitätssicherung der Gesundheitskompetenz (Pelikan, Dietscher 2015a)	no
4. Assessment & organizational development	4.1 Evaluation, assessment, research, quality management	Continually assess and track patient comprehension, skills, and ability to problem-solve around health conditions (Schillinger & Keller 2011 in IoM 2012)	yes
4. Assessment & organizational development	4.1 Evaluation, assessment, research, quality management	Measure and assess the health literacy environment and communication climate (Schillinger & Keller 2011 in IoM 2012)	no
4. Assessment & organizational development	4.1 Evaluation, assessment, research, quality management	Develop a culture of active inquiry, partner in innovation, and invest in rigorous evaluations of operations improvements (Schillinger & Keller 2011 in IoM 2012)	no
4. Assessment & organizational development	4.1 Evaluation, assessment, research, quality management	Quality – We provide health care that delivers superior clinical outcomes. (Six-Means et al. 2012)	no
4. Assessment & organizational development	4.1 Evaluation, assessment, research, quality management	Design and/or modify existing consumer satisfaction and other surveys, and other means of obtaining feedback on services delivered, to be understandable and easy to complete and offer and provide assistance to complete such surveys. Such surveys should include the collection of data, including at point of entry, on preferred language, English proficiency, and immigration trends as appropriate (Th…	no
4. Assessment & organizational development	4.1 Evaluation, assessment, research, quality management	Use existing data resources (such as PHIDU, ABS, AIHW, Productivity Commission, etc.) to evaluate the extent of need for language assistance services in particular languages or dialects for all new programs or services (Thomacos, Zazryn 2013)	no
4. Assessment & organizational development	4.1 Evaluation, assessment, research, quality management	Evaluate all distributed materials using assessment tools and consumer feedback (Thomacos, Zazryn 2013)	no
4. Assessment & organizational development	4.1 Evaluation, assessment, research, quality management	Use assessments to determine their performance and progress in promoting health literacy (Thomacos, Zazryn 2013)	no
4. Assessment & organizational development	4.1 Evaluation, assessment, research, quality management	Develop materials and routinely collect data to measure and evaluate their success in achieving the health literacy attributes (Thomacos, Zazryn 2013)	no
4. Assessment & organizational development	4.1 Evaluation, assessment, research, quality management	Set and meet goals for ongoing formal and informal health literacy training for the entire workforce and evaluate the impact of that training (Thomacos, Zazryn 2013)	no
4. Assessment & organizational development	4.1 Evaluation, assessment, research, quality management	Sponsor research to extend the evidence base (Thomacos, Zazryn 2013)	no
4. Assessment & organizational development	4.1 Evaluation, assessment, research, quality management	Evaluate the health literacy skills of the workforce on a regular basis (Thomacos, Zazryn 2013)	no
4. Assessment & organizational development	4.1 Evaluation, assessment, research, quality management	Streamline the data collected from consumers (by collecting only essential information and collecting it only once) (Thomacos, Zazryn 2013)	no
4. Assessment & organizational development	4.1 Evaluation, assessment, research, quality management	Goals for health literacy improvement are set and accountability measures for their outcomes are established (Thomacos, Zazryn 2013)	no
4. Assessment & organizational development	4.1 Evaluation, assessment, research, quality management	Engage in ongoing evaluations of health and social service programs, services and materials by actively involving individuals who use them in the evaluation and incorporating feedback provided by those individuals. (Thomacos, Zazryn 2013)	no
4. Assessment & organizational development	4.1 Evaluation, assessment, research, quality management	Assess the impact of all policies and programs on individuals with limited health literacy (Thomacos, Zazryn 2013)	no
4. Assessment & organizational development	4.1 Evaluation, assessment, research, quality management	Identify gaps where language assistance services are inadequate to meet need and identify and take specific steps to enhance language assistance services at all service locations (Thomacos, Zazryn 2013)	no
4. Assessment & organizational development	4.1 Evaluation, assessment, research, quality management	Consider and respond to communication failures as service user safety issues. (Thomacos, Zazryn 2013)	no
4. Assessment & organizational development	4.1 Evaluation, assessment, research, quality management	Identifies which situations merit heightened safeguards for their services (Thomacos, Zazryn 2013)	no
4. Assessment & organizational development	4.1 Evaluation, assessment, research, quality management	quality management (Rathmann et al. 2020)	no
4. Assessment & organizational development	4.1 Evaluation, assessment, research, quality management	Service planning and quality improvement (Trezona et al. 2017)	no
4. Assessment & organizational development	4.1 Evaluation, assessment, research, quality management	Performance monitoring and evaluation (Trezona et al. 2017)	no
4. Assessment & organizational development	4.1 Evaluation, assessment, research, quality management	Undertaking service planning & quality improvement (Trezona et al. 2018)	no
4. Assessment & organizational development	4.1 Evaluation, assessment, research, quality management	Undertaking performance monitoring & evaluation (Trezona et al. 2018)	no
4. Assessment & organizational development	4.2 Needs identification	Ascertain need for and obtain language assistance. (Jack et al. 2013 quoted after Innis 2016)	no
4. Assessment & organizational development	4.2 Needs identification	Regularly assess health literacy needs to identify opportunities to tailor communication and build health literacy skills. (Noel-Thomas) (National Academies of Sciences, Engineering, and Medicine 2020)	no
4. Assessment & organizational development	4.2 Needs identification	meeting the needs of the population (Ministry of Health 2015)	no
4. Assessment & organizational development	4.2 Needs identification	Processes are in place to regularly identify and assess the language assistance needs of its current and potential service users, as well as processes to assess the organisation’s capacity to meet these needs (Thomacos, Zazryn 2013)	no
4. Assessment & organizational development	4.2 Needs identification	Annually consult with internal experts, advocacy organisations, individuals with limited English proficiency, subject matter experts, and/or applicable research to determine effective practices for assessing and implementing the language assistance needs of current and projected consumers (Thomacos, Zazryn 2013)	no
4. Assessment & organizational development	4.2 Needs identification	Data collection and community needs identification (Trezona et al. 2017)	no
4. Assessment & organizational development	4.2 Needs identification	Undertaking data collection and community needs identification (Trezona et al. 2018)	no
4. Assessment & organizational development	4.3 Transformation & development	Create a Health Literacy Improvement Plan (Brega et al. 2015)	no
4. Assessment & organizational development	4.3 Transformation & development	impetus to transform (Lukas et al. 2007 quoted after Adsul et al. 2017)	no
4. Assessment & organizational development	4.3 Transformation & development	improvement initiatives that actively engage staff in meaningful problem solving (Lukas et al. 2007 quoted after Adsul et al. 2017)	no
4. Assessment & organizational development	4.3 Transformation & development	Adopt health literacy universal precautions (Thomacos, Zazryn 2013)	no
5. Engagement & support of people	5.1 Consultation & engagement of consumers	Understand the importance of patient and family involvement and benefit from the feedback you get. (Abrams et al. 2014)	no
5. Engagement & support of people	5.1 Consultation & engagement of consumers	Appreciate the significant contribution that adult learners can make. (Abrams et al. 2014)	no
5. Engagement & support of people	5.1 Consultation & engagement of consumers	Find ways to involve patients, family members, and adult learners in your health literacy work. (Abrams et al. 2014)	no
5. Engagement & support of people	5.1 Consultation & engagement of consumers	Identify and use patient and provider experiences as teaching tools, and recruit health literacy champions. (Abrams et al. 2014)	no
5. Engagement & support of people	5.1 Consultation & engagement of consumers	Develop materials and services in participation with adoles­cents (adolescents know what they need) (bOJA, bÖJI 2016 quoted after Wieczorek et al. 2017)	no
5. Engagement & support of people	5.1 Consultation & engagement of consumers	Make Action Plans (Brega et al. 2015)	no
5. Engagement & support of people	5.1 Consultation & engagement of consumers	Structured methods for encouraging PFE (Patient and Family Engagement) (Brega et al. 2019)	no
5. Engagement & support of people	5.1 Consultation & engagement of consumers	Staffing and structures to enhance patient and family engagement (Brega et al. 2019)	no
5. Engagement & support of people	5.1 Consultation & engagement of consumers	Self-management support before, during, and after an inpatient stay (Brega et al. 2019)	no
5. Engagement & support of people	5.1 Consultation & engagement of consumers	Make Action Plans (DeWalt et al. 2010)	no
5. Engagement & support of people	5.1 Consultation & engagement of consumers	Followup with Patients (DeWalt et al. 2010)	no
5. Engagement & support of people	5.1 Consultation & engagement of consumers	Patients (and significant others) are supported to improve HL for disease-related self-management (Dietscher, Pelikan 2017)	no
5. Engagement & support of people	5.1 Consultation & engagement of consumers	encouraging patient engagement in the health care process (Farmanova et al. 2018 quoted after Brega et al. 2019)	no
5. Engagement & support of people	5.1 Consultation & engagement of consumers	meeting patient needs, such as provision of inter­preter services and self-management support (Farmanova et al. 2018 quoted after Brega et al. 2019)	yes
5. Engagement & support of people	5.1 Consultation & engagement of consumers	Identify the correct medicines and a plan for the patient to obtain them. (Jack et al. 2013 quoted after Innis 2016)	no
5. Engagement & support of people	5.1 Consultation & engagement of consumers	Build trust with members of the public and patients by actively engaging them in conversations about health and by communicating health information clearly and in plain language. (Darien, Fitzpatrick, Kagawa Singer) (National Academies of Sciences, Engineering, and Medicine 2020)	no
5. Engagement & support of people	5.1 Consultation & engagement of consumers	Implement policies within health care organizations to support patient self-management, particularly during key transitions in cancer care. (Donovan) (National Academies of Sciences, Engineering, and Medicine 2020)	no
5. Engagement & support of people	5.1 Consultation & engagement of consumers	consumer involvement (Ministry of Health 2015)	no
5. Engagement & support of people	5.1 Consultation & engagement of consumers	Materialien und Angebote partizipativ entwickeln und evaluieren (Pelikan, Dietscher 2015c)	no
5. Engagement & support of people	5.1 Consultation & engagement of consumers	Commission and actively engage a health literacy advisory group that represents the target populations (Schillinger & Keller 2011 in IoM 2012)	no
5. Engagement & support of people	5.1 Consultation & engagement of consumers	Voice and Choice – We engage patients as partners in caring for their health. (Six-Means et al. 2012)	no
5. Engagement & support of people	5.1 Consultation & engagement of consumers	Involve consumers in the design and pilot testing of materials (Thomacos, Zazryn 2013)	no
5. Engagement & support of people	5.1 Consultation & engagement of consumers	Ask about and accommodate different communication preferences (Thomacos, Zazryn 2013)	no
5. Engagement & support of people	5.1 Consultation & engagement of consumers	Include and involve service users as effective speakers and trainers on health literacy (Brach, et. al., 2012; U.S. Department of Health and Human Services, 2013). (Thomacos, Zazryn 2013)	no
5. Engagement & support of people	5.1 Consultation & engagement of consumers	Establish advisory groups that include members who have limited health literacy, adult educators, and experts in health literacy (Thomacos, Zazryn 2013)	no
5. Engagement & support of people	5.1 Consultation & engagement of consumers	Collaborate with members of the target community when designing, pilot testing and developing programs, services and materials (Thomacos, Zazryn 2013)	no
5. Engagement & support of people	5.1 Consultation & engagement of consumers	Collaborates with members of the target community and/or experts in health literacy when designing, pilot testing and developing programs, services and materials for these high-risk situations (Brach et al., 2012). (Thomacos, Zazryn 2013)	no
5. Engagement & support of people	5.1 Consultation & engagement of consumers	Include members of the local community on their governing bodies (Thomacos, Zazryn 2013)	no
5. Engagement & support of people	5.1 Consultation & engagement of consumers	client involvement (Rathmann et al. 2020)	no
5. Engagement & support of people	5.1 Consultation & engagement of consumers	Community consultation and consumer participation (Trezona et al. 2017)	no
5. Engagement & support of people	5.2 Support self-management	Help Patients Remember How and When to Take Their Medicine (Brega et al. 2015)	no
5. Engagement & support of people	5.2 Support self-management	Follow Up with Patients (Brega et al. 2015)	no
5. Engagement & support of people	5.2 Support self-management	Setting self-management goals (Brega et al. 2019)	no
5. Engagement & support of people	5.2 Support self-management	Addressing patients’ nonmedical needs (Brega et al. 2019)	no
5. Engagement & support of people	5.2 Support self-management	Improve Medication Adherence and Accuracy (DeWalt et al. 2010)	no
5. Engagement & support of people	5.2 Support self-management	Die Patienten werden bei der Entwicklung und Verbesserung von Gesundheitskompetenz für das krankheitsbezogene Selbstmanagement unterstützt (Dietscher, Pelikan 2016)	no
5. Engagement & support of people	5.2 Support self-management	Provide telephone reinforcement of the discharge plan. (Jack et al. 2013 quoted after Innis 2016)	no
5. Engagement & support of people	5.2 Support self-management	Review with the patient what to do if a problem arises. (Jack et al. 2013 quoted after Innis 2016)	no
5. Engagement & support of people	5.2 Support self-management	Die Organisation unterstützt ihre PatientInnen bei der Entwicklung und Verbesserung von Gesundheitskompetenz für das krankheitsbezogene Selbstmanagement. (Pelikan, Dietscher 2015a)	no
5. Engagement & support of people	5.2 Support self-management	Staff at such health literate health organisations: Focus on information that has actions (Thomacos, Zazryn 2013)	no
5. Engagement & support of people	5.3 Family & caregivers	enhancing communication with patients and families (Farmanova et al. 2018 quoted after Brega et al. 2019)	no
5. Engagement & support of people	5.3 Family & caregivers	Practices family-centered care to serve caregivers of care recipients (Goldsmith et al. 2020)	no
5. Engagement & support of people	5.3 Family & caregivers	Gains an understanding of family communication (Goldsmith et al. 2020)	no
5. Engagement & support of people	5.3 Family & caregivers	Invests in the content and design of family meetings (Goldsmith et al. 2020)	no
5. Engagement & support of people	5.3 Family & caregivers	Offers unique attention to caregivers (Goldsmith et al. 2020)	no
5. Engagement & support of people	5.3 Family & caregivers	Seeks communication accommodation with all patients and their caregivers (Goldsmith et al. 2020)	no
5. Engagement & support of people	5.3 Family & caregivers	Pursues communication with patient and family in the face of tension and anxiety (Goldsmith et al. 2020)	no
6. Information & qualification of staff	6.1 Organizational and individual health literacy of staff	Teach leaders about health literacy and its importance. (Abrams et al. 2014)	no
6. Information & qualification of staff	6.1 Organizational and individual health literacy of staff	Improve the health literacy of staff (promoting staff health) (bOJA, bÖJI 2016 quoted after Wieczorek et al. 2017)	no
6. Information & qualification of staff	6.1 Organizational and individual health literacy of staff	Prepares the workforce to be health literate and monitors progress. (Brach et al. 2012)	no
6. Information & qualification of staff	6.1 Organizational and individual health literacy of staff	Die Mitarbeiter werden bei der Entwicklung und Verbesserung von Gesundheitskompetenz für gesunde Lebensstile unterstützt (Dietscher, Pelikan 2016)	no
6. Information & qualification of staff	6.1 Organizational and individual health literacy of staff	Die Mitarbeiter werden bei der Entwicklung und Verbesserung von Gesundheitskompetenz für das Selbstmanagement berufsspezifischer Gesundheitsrisiken unterstützt (Dietscher, Pelikan 2016)	no
6. Information & qualification of staff	6.1 Organizational and individual health literacy of staff	Staff are supported to improve the HL they need for managing job-related health risks (Dietscher, Pelikan 2017)	no
6. Information & qualification of staff	6.1 Organizational and individual health literacy of staff	Staff are supported to improve HL for healthy lifestyles (Dietscher, Pelikan 2017)	no
6. Information & qualification of staff	6.1 Organizational and individual health literacy of staff	establishing a workforce with OHL-related knowledge and skills (Farmanova et al. 2018 quoted after Brega et al. 2019)	no
6. Information & qualification of staff	6.1 Organizational and individual health literacy of staff	Participates in peer-to-peer learning and improvement in health literacy practices (Goldsmith et al. 2020)	no
6. Information & qualification of staff	6.1 Organizational and individual health literacy of staff	To what extent are employees at your hospital trained on the topic of health literacy? (Brach et al. 2012, attribute no. 3, workforce) (Kowalski et al. 2015)	no
6. Information & qualification of staff	6.1 Organizational and individual health literacy of staff	Improve personal HL of staff by learning offers (Pelikan & Dietscher 2015b quoted after Pelikan 2019)	no
6. Information & qualification of staff	6.1 Organizational and individual health literacy of staff	Die Organisation unterstützt ihre MitarbeiterInnen beim Selbstmanagement berufsspezifischer Gesundheitsrisiken. (Pelikan, Dietscher 2015a)	no
6. Information & qualification of staff	6.1 Organizational and individual health literacy of staff	Die Organisation unterstützt ihre MitarbeiterInnen beim Erwerb und Ausbau von Gesundheitskompetenz für die Entwicklung gesunder Lebensstile. (Pelikan, Dietscher 2015a)	no
6. Information & qualification of staff	6.1 Organizational and individual health literacy of staff	Die persönliche GK der Mitarbeiter/innen verbessern (Pelikan, Dietscher 2015c)	no
6. Information & qualification of staff	6.1 Organizational and individual health literacy of staff	Foster an augmented and prepared workforce to promote health literacy (Schillinger & Keller 2011 in IoM 2012)	no
6. Information & qualification of staff	6.1 Organizational and individual health literacy of staff	Support staff to attend internal and external specialised health literacy training (Thomacos, Zazryn 2013)	no
6. Information & qualification of staff	6.1 Organizational and individual health literacy of staff	Incorporate health literacy into orientation and induction procedures and processes (Thomacos, Zazryn 2013)	no
6. Information & qualification of staff	6.1 Organizational and individual health literacy of staff	Identify and develop ‘expert educators’ who can serve as role models, mentors and teachers of health literacy skills (Thomacos, Zazryn 2013)	no
6. Information & qualification of staff	6.1 Organizational and individual health literacy of staff	health promotion for staff (Rathmann et al. 2020)	no
6. Information & qualification of staff	6.2 Communication techniques	Show how all staff can help with communication. (Abrams et al. 2014)	no
6. Information & qualification of staff	6.2 Communication techniques	Qualify staff for health-literate communication with adoles­cents (qualified in health) (bOJA, bÖJI 2016 quoted after Wieczorek et al. 2017)	no
6. Information & qualification of staff	6.2 Communication techniques	Die Organisation stellt sicher, dass die Mitarbeiter/innen in gesundheitskompetenter Kommunikation für GF und Prävention ausgebildet sind (Dietscher, Pelikan 2016)	no
6. Information & qualification of staff	6.2 Communication techniques	Die Organisation bildet ihre Mitarbeiter für gesundheitskompetente Kommunikation in Diagnose, Therapie, Pflege und Entlassungsvorbereitung aus (Dietscher, Pelikan 2016)	no
6. Information & qualification of staff	6.2 Communication techniques	The organization ensures that staff are trained for health-literate communication in diagnosis, therapy, treatment and care, and discharge preparation (Dietscher, Pelikan 2017)	no
6. Information & qualification of staff	6.2 Communication techniques	The organization ensures that staff are trained for health-literate communication in disease prevention and health promotion (Dietscher, Pelikan 2017)	no
6. Information & qualification of staff	6.2 Communication techniques	Staff and management have access to training and supports to meet the information and communication needs of service users. (NALA 2009)	no
6. Information & qualification of staff	6.2 Communication techniques	Implement effective communication training programs for oncology clinicians that include strategies for improving listening skills, promoting open dialogue, and tailoring information to match patients’ communication preferences. (Back, Chou, Darien, Joseph, O’Connor) (National Academies of Sciences, Engineering, and Medicine 2020)	no
6. Information & qualification of staff	6.2 Communication techniques	Train all health care organization employees in best practices for communication and strategies to address the health literacy needs of patients and families. (Fitzpatrick) (National Academies of Sciences, Engineering, and Medicine 2020)	no
6. Information & qualification of staff	6.2 Communication techniques	Qualify staff for HL communication (Pelikan & Dietscher 2015b quoted after Pelikan 2019)	no
6. Information & qualification of staff	6.2 Communication techniques	Mitarbeiterschulungen zur gesundheitskompetenten Kommunikation mit PatientInnen beziehen sich auf alle Kommunikationssituationen. (Pelikan, Dietscher 2015a)	no
6. Information & qualification of staff	6.2 Communication techniques	MitarbeiterInnen für die gesundheitskompetente Kommunikation mit PatientInnen qualifizieren (Pelikan, Dietscher 2015c)	no
6. Information & qualification of staff	6.2 Communication techniques	Staff Skills Building (print communication and oral exchange) (Rudd, Anderson 2006)	no
6. Information & qualification of staff	6.2 Communication techniques	Ensure their staff are appropriately trained in two-way, effective communication techniques and monitor and evaluate this in an on-going manner (Thomacos, Zazryn 2013)	no
6. Information & qualification of staff	6.2 Communication techniques	Train staff on when and how to access and utilise oral and written language assistance services, how to work with interpreters and translators, how to convey complex information using plain language, and how to communicate effectively and respectfully (Thomacos, Zazryn 2013)	no
6. Information & qualification of staff	6.2 Communication techniques	Develop, make available, and/or disseminate training materials (including e-courses) that will assist management and staff in procuring and providing effective communication for all individuals they interact with (Thomacos, Zazryn 2013)	no
6. Information & qualification of staff	6.3 Professional development	workforce (Ministry of Health 2015)	no
6. Information & qualification of staff	6.3 Professional development	Staff Orientation (Rudd, Anderson 2006)	no
6. Information & qualification of staff	6.3 Professional development	Ongoing professional development (Trezona et al. 2017)	no
6. Information & qualification of staff	6.3 Professional development	Providing ongoing professional development (Trezona et al. 2018)	no
